# Supplementary material for: Isotopic composition of oceanic dissolved black carbon reveals non-riverine source
Source: Nat Commun. 2019 Nov 7;10:5064. doi: 10.1038/s41467-019-13111-7 (PMC6838092; doi:10.1038/s41467-019-13111-7)
Supplement: Supplementary file 1 — Supplementary Dataset [file 41467_2019_13111_MOESM1_ESM.xlsx]

## Sheet: Sheet1
Site	Sampling Date	Latitude	Longitude	Depth (m)	Discharge (m3 s-1)	SPE-DOC Recovery	δ13C B6CA (‰)	δ13C B5CA (‰)	δ13C SPE DOC (‰)	DOC (µM-C)	DBC (µM-C)	DBC:DOC (%)	B6CA (nM)	B5CA (nM)	B6CA:B5CA	Salinity (ppt)	Temperature (°C)	O2 (µmol kg-1)
Pacific Ocean	2018-04-17	22.45’N	158.00’W	5	N.D.	0.4	-24.89 ± 0.66	-22.26 ± 0.97	-23.32 ± 0.08	81	0.62	0.8	1.6	6.7	0.23	35.0746	23.5907	216.4
Pacific Ocean	2018-04-17	22.45’N	158.00’W	110	N.D.	0.42	-27.23 ± 0.46	-22.29 ± 0.45	-23.52 ± 0.08	76	0.63	0.8	1.6	6.8	0.24	35.1776	22.5186	215.5
Pacific Ocean	2018-04-17	22.45’N	158.00’W	765	N.D.	0.48	-25.03 ± 0.45	-22.29 ± 0.45	-22.88 ± 0.08	45	0.62	1.4	1.9	6.4	0.29	34.2845	4.4039	26.5
Pacific Ocean	2018-04-17	22.45’N	158.00’W	1000	N.D.	0.49	-24.50 ± 0.45	-21.86 ± 0.45	-22.92 ± 0.08	43	0.58	1.4	1.8	5.9	0.31	34.4923	3.8678	45.7
Pacific Ocean	2018-04-18	22.45’N	158.00’W	3500	N.D.	0.5	-24.03 ± 0.45	-22.77 ± 0.73	-22.92 ± 0.08	42	0.61	1.5	1.8	6.2	0.3	34.6821	1.4538	143.3
Atlantic Ocean	2019-04-08	31.67’N	64.17’W	1	N.D.	0.48	-23.59 ± 0.44	-22.93 ± 0.72	-23.02 ± 0.03	63	0.78	1.2	2.1	8.6	0.24	36.79	21.2	222
Atlantic Ocean	2019-04-08	31.67’N	64.17’W	70	N.D.	0.51	-23.32 ± 0.44	-22.89 ± 0.72	-22.85 ± 0.06	56	0.78	1.4	2.2	8.5	0.26	36.71	20	217
Atlantic Ocean	2019-04-08	31.67’N	64.17’W	2000	N.D.	0.52	-22.87 ± 0.79	-24.97 ± 0.72	-22.33 ± 0.04	44	0.75	1.7	2.3	7.8	0.3	34.97	3.7	260
Atlantic Ocean	2019-04-08	31.67’N	64.17’W	3000	N.D.	0.52	-23.10 ± 0.62	-23.67 ± 1.09	-22.44 ± 0.05	40	0.71	1.8	2.2	7.4	0.31	34.92	2.7	267
Amazon River	2018-04-20	1.92’S	55.53’W	N.D.	N.D.	0.78	-31.77 ± 0.45	-29.42 ± 0.45	-30.17 ± 0.08	331	25	7.6	140	332	0.42	0	N.D.	N.D.
Congo River	2011-08-19	4.18’S	15.21’E	N.D.	23740	0.64	-30.27 ± 0.44	-29.45 ± 0.72	-29.38 ± 0.08	540	37	6.8	234	473	0.49	0	N.D.	N.D.
Congo River	2011-10-24	4.18’S	15.21’E	N.D.	43940	0.71	-30.52 ± 0.44	-29.30 ± 0.72	-29.34 ± 0.08	886	69	7.8	465	950	0.49	0	N.D.	N.D.
Congo River	2011-11-30	4.18’S	15.21’E	N.D.	54120	0.85	-30.98 ± 0.44	-29.93 ± 0.72	-29.44 ± 0.08	1007	76	7.6	524	1047	0.5	0	N.D.	N.D.
Congo River	2012-02-01	4.18’S	15.21’E	N.D.	41810	0.86	-30.47 ± 0.44	-29.05 ± 0.72	-29.29 ± 0.08	729	59	8.2	398	800	0.5	0	N.D.	N.D.
Congo River	2012-04-20	4.18’S	15.21’E	N.D.	32000	0.88	-30.06 ± 0.44	-28.62 ± 0.72	-29.13 ± 0.08	545	46	8.4	295	602	0.49	0	N.D.	N.D.
Northern Dvina River	2013-10-24	64.55’N	40.51’E	N.D.	1610	0.64	-31.43 ± 0.77	-30.53 ± 0.69	-28.94 ± 0.08	519	42	8	295	516	0.57	0	N.D.	N.D.
Northern Dvina River	2015-02-19	64.55’N	40.51’E	N.D.	637	0.69	-30.67 ± 0.22	-29.16 ± 0.30	-28.70 ± 0.08	349	29	8.4	195	358	0.55	0	N.D.	N.D.
Northern Dvina River	2016-04-27	64.55’N	40.51’E	N.D.	9287	0.77	-31.61 ± 0.17	-30.54 ± 0.23	-29.26 ± 0.08	1310	104	7.9	865	1335	0.65	0	N.D.	N.D.
Northern Dvina River	2016-05-17	64.55’N	40.51’E	N.D.	13380	0.71	-31.27 ± 0.23	-30.16 ± 0.42	-29.15 ± 0.08	1303	115	8.9	1012	1452	0.7	0	N.D.	N.D.
Kolyma River	2015-08-30	68.75’N	161.29’E	N.D.	N.D.	0.7	-30.01 ± 0.45	-27.92 ± 0.45	N.D.	327	20	6.2	112	260	0.43	0	N.D.	N.D.
Mississippi River	2016-02-23	29.82’N	90.00’W	N.D.	N.D.	0.61	-29.40 ± 0.45	-27.70 ± 0.45	-28.27 ± 0.01	247	18	7.3	75	251	0.3	0	N.D.	N.D.
N.D. = not determined
