# Supplementary material for: Isotopic composition of oceanic dissolved black carbon reveals non-riverine source
Source: Nat Commun. 2019 Nov 7;10:5064. doi: 10.1038/s41467-019-13111-7 (PMC6838092; doi:10.1038/s41467-019-13111-7)
Supplement: Supplementary file 3 — Source Data [file 41467_2019_13111_MOESM3_ESM.xlsx]

## Sheet: Figure 2
Figure 2	Error values represent propagated error associated with isotopic calibration or replicate error (1 SD), whichever is larger.
	Category	δ13C B6CA (‰)	δ13C B5CA (‰)	δ13C SPE DOC (‰)	Site	Depth (m)
	Ocean	-24.89 ± 0.66	-22.26 ± 0.97	-23.32 ± 0.08	Pacific Ocean	5
	Ocean	-27.23 ± 0.46	-22.29 ± 0.45	-23.52 ± 0.08	Pacific Ocean	110
	Ocean	-25.03 ± 0.45	-22.29 ± 0.45	-22.88 ± 0.08	Pacific Ocean	765
	Ocean	-24.50 ± 0.45	-21.86 ± 0.45	-22.92 ± 0.08	Pacific Ocean	1000
	Ocean	-24.03 ± 0.45	-22.77 ± 0.73	-22.92 ± 0.08	Pacific Ocean	3500
	Ocean	-23.59 ± 0.44	-22.93 ± 0.72	-23.02 ± 0.03	Atlantic Ocean	1
	Ocean	-23.32 ± 0.44	-22.89 ± 0.72	-22.85 ± 0.06	Atlantic Ocean	70
	Ocean	-22.87 ± 0.79	-24.97 ± 0.72	-22.33 ± 0.04	Atlantic Ocean	2000
	Ocean	-23.10 ± 0.62	-23.67 ± 1.09	-22.44 ± 0.05	Atlantic Ocean	3000
	Category	δ13C B6CA (‰)	δ13C B5CA (‰)	δ13C SPE DOC (‰)	Site	Discharge (m3 s-1)
	Rivers	-31.77 ± 0.45	-29.42 ± 0.45	-30.17 ± 0.08	Amazon River	N.D.
	Rivers	-30.27 ± 0.44	-29.45 ± 0.72	-29.38 ± 0.08	Congo River	23740
	Rivers	-30.52 ± 0.44	-29.30 ± 0.72	-29.34 ± 0.08	Congo River	43940
	Rivers	-30.98 ± 0.44	-29.93 ± 0.72	-29.44 ± 0.08	Congo River	54120
	Rivers	-30.47 ± 0.44	-29.05 ± 0.72	-29.29 ± 0.08	Congo River	41810
	Rivers	-30.06 ± 0.44	-28.62 ± 0.72	-29.13 ± 0.08	Congo River	32000
	Rivers	-31.43 ± 0.77	-30.53 ± 0.69	-28.94 ± 0.08	Northern Dvina River	1610
	Rivers	-30.67 ± 0.22	-29.16 ± 0.30	-28.70 ± 0.08	Northern Dvina River	637
	Rivers	-31.61 ± 0.17	-30.54 ± 0.23	-29.26 ± 0.08	Northern Dvina River	9287
	Rivers	-31.27 ± 0.23	-30.16 ± 0.42	-29.15 ± 0.08	Northern Dvina River	13380
	Rivers	-30.01 ± 0.45	-27.92 ± 0.45	N.D.	Kolyma River	N.D.
	Rivers	-29.40 ± 0.45	-27.70 ± 0.45	-28.27 ± 0.01	Mississippi River	N.D.
	N.D. = not determined

## Sheet: Figure 3a
Figure 3a
	Site	Depth (m)	DOC (µM-C)
	Pacific Ocean	5	81
	Pacific Ocean	110	76
	Pacific Ocean	765	45
	Pacific Ocean	1000	43
	Pacific Ocean	3500	42
	Site	Depth (m)	DOC (µM-C)
	Atlantic Ocean	1	63
	Atlantic Ocean	70	56
	Atlantic Ocean	2000	44
	Atlantic Ocean	3000	40

## Sheet: Figure 3b
Figure 3b
	Site	Depth (m)	DBC (µM-C)
	Pacific Ocean	5	0.62
	Pacific Ocean	110	0.63
	Pacific Ocean	765	0.62
	Pacific Ocean	1000	0.58
	Pacific Ocean	3500	0.61
	Site	Depth (m)	DBC (µM-C)
	Atlantic Ocean	1	0.78
	Atlantic Ocean	70	0.78
	Atlantic Ocean	2000	0.75
	Atlantic Ocean	3000	0.71

## Sheet: Figure 3c
Figure 3c
	Site	Depth (m)	DBC:DOC (%)
	Pacific Ocean	5	0.8
	Pacific Ocean	110	0.8
	Pacific Ocean	765	1.4
	Pacific Ocean	1000	1.4
	Pacific Ocean	3500	1.5
	Site	Depth (m)	DBC:DOC (%)
	Atlantic Ocean	1	1.2
	Atlantic Ocean	70	1.4
	Atlantic Ocean	2000	1.7
	Atlantic Ocean	3000	1.8

## Sheet: Figure 3d
Figure 3d
	Site	Depth (m)	B6CA:B5CA
	Pacific Ocean	5	0.23
	Pacific Ocean	110	0.24
	Pacific Ocean	765	0.29
	Pacific Ocean	1000	0.31
	Pacific Ocean	3500	0.3
	Site	Depth (m)	B6CA:B5CA
	Atlantic Ocean	1	0.24
	Atlantic Ocean	70	0.26
	Atlantic Ocean	2000	0.3
	Atlantic Ocean	3000	0.31

## Sheet: Figure 4
Figure 4	Error values represent propagated error associated with isotopic calibration or replicate error (1 SD), whichever is larger.
	Category	δ13C B6CA (‰)	δ13C B5CA (‰)	δ13C SPE DOC (‰)	Site	Depth (m)
	Ocean	-24.89 ± 0.66	-22.26 ± 0.97	-23.32 ± 0.08	Pacific Ocean	5
	Ocean	-27.23 ± 0.46	-22.29 ± 0.45	-23.52 ± 0.08	Pacific Ocean	110
	Ocean	-25.03 ± 0.45	-22.29 ± 0.45	-22.88 ± 0.08	Pacific Ocean	765
	Ocean	-24.50 ± 0.45	-21.86 ± 0.45	-22.92 ± 0.08	Pacific Ocean	1000
	Ocean	-24.03 ± 0.45	-22.77 ± 0.73	-22.92 ± 0.08	Pacific Ocean	3500
	Ocean	-23.59 ± 0.44	-22.93 ± 0.72	-23.02 ± 0.03	Atlantic Ocean	1
	Ocean	-23.32 ± 0.44	-22.89 ± 0.72	-22.85 ± 0.06	Atlantic Ocean	70
	Ocean	-22.87 ± 0.79	-24.97 ± 0.72	-22.33 ± 0.04	Atlantic Ocean	2000
	Ocean	-23.10 ± 0.62	-23.67 ± 1.09	-22.44 ± 0.05	Atlantic Ocean	3000
	Category	δ13C B6CA (‰)	δ13C B5CA (‰)	δ13C SPE DOC (‰)	Site	Discharge (m3 s-1)
	Rivers	-31.77 ± 0.45	-29.42 ± 0.45	-30.17 ± 0.08	Amazon River	N.D.
	Rivers	-30.27 ± 0.44	-29.45 ± 0.72	-29.38 ± 0.08	Congo River	23740
	Rivers	-30.52 ± 0.44	-29.30 ± 0.72	-29.34 ± 0.08	Congo River	43940
	Rivers	-30.98 ± 0.44	-29.93 ± 0.72	-29.44 ± 0.08	Congo River	54120
	Rivers	-30.47 ± 0.44	-29.05 ± 0.72	-29.29 ± 0.08	Congo River	41810
	Rivers	-30.06 ± 0.44	-28.62 ± 0.72	-29.13 ± 0.08	Congo River	32000
	Rivers	-31.43 ± 0.77	-30.53 ± 0.69	-28.94 ± 0.08	Northern Dvina River	1610
	Rivers	-30.67 ± 0.22	-29.16 ± 0.30	-28.70 ± 0.08	Northern Dvina River	637
	Rivers	-31.61 ± 0.17	-30.54 ± 0.23	-29.26 ± 0.08	Northern Dvina River	9287
	Rivers	-31.27 ± 0.23	-30.16 ± 0.42	-29.15 ± 0.08	Northern Dvina River	13380
	Rivers	-30.01 ± 0.45	-27.92 ± 0.45	N.D.	Kolyma River	N.D.
	Rivers	-29.40 ± 0.45	-27.70 ± 0.45	-28.27 ± 0.01	Mississippi River	N.D.
	N.D. = not determined
